# Supplementary material for: The evolutionary rate of antibacterial drug targets
Source: BMC Bioinformatics. 2013 Feb 1;14:36. doi: 10.1186/1471-2105-14-36 (PMC3598507; doi:10.1186/1471-2105-14-36)
Supplement: Additional file 1 — Essentiality and ranking of known drug targets. The essentiality and ranking (from an evolutionary perspective) of known drug targets. Drug targets are ordered by drug class. Data for eight species of interest are presented in separate columns. Red: essential genes, blue: nonessential genes, grey: no data addressing essentiality, white: no ortholog with reliable omega. [file 1471-2105-14-36-S1.xls]

## Sheet: data
Drugs	KEGG KO	Mean	Sd	Gene name; description	E.coli	S.typhimurium	F. novicida	P. aeruginosa	H. influenzae	H. pylori	S. aureus	S. pneumoniae
Cycloserine	ko:K01921	0.5813	0.136342	ddl; D-alanyl-alanine synthetase A	b0092	STM0130	FTN_0161	PA14_09600	HI1140	HP0738	SAOUHSC_02318	SP_1671
	ko:K01775	0.4017	0.260427	alr; alanine racemase	b1190	STM1802	FTN_0316	PA14_65110	HI1575	HP0941	SAOUHSC_01400	SP_1698
Triclosan	ko:K00208	0.2425	0.084719	fabI; enoyl-(acyl carrier protein) reductase	b1288	STM1700	FTN_1228	PA14_41170	HI1734	HP0195	SAOUHSC_00947	none
Trimethoprim	ko:K00287	0.6356	0.265319	folA; dihydrofolate reductase	b0048	STM0087	FTN_0226	PA14_04580	HI0899	none	SAOUHSC_01434	SP_1571
Sulphonamides	ko:K00796	0.5708	0.213370	folP; dihydropteroate synthase	b3177	STM3295	none	PA14_62850	HI1336	HP1232	SAOUHSC_00489	SP_0289
Fusidic acid	ko:K02355	0.1284	0.104805	fusA; elongation factor G	b3340	STM3446	FTN_0237	PA14_08820	HI0579	HP1195	SAOUHSC_00529	SP_0273
Mupirocin	ko:K01870	0.3031	0.139443	ileS; isoleucyl-tRNA synthetase	b0026	STM0046	FTN_0441	PA14_60370	HI0962	HP1422	SAOUHSC_01159	SP_1659
Quinolones	ko:K02469	0.3063	0.167897	gyrA; DNA gyrase subunit A	b2231	STM2272	FTN_1484	PA14_23260	HI1264	HP0701	SAOUHSC_00006	SP_1219
	ko:K02470	0.2195	0.192711	gyrB; DNA gyrase subunit B	b3699	STM3835	FTN_0600	PA14_00050	HI0567	HP0501	SAOUHSC_00005	SP_0806
	ko:K02621	0.3364	0.158633	parC; DNA topoisomerase IV subunit A	b3019	STM3174	FTN_0492	PA14_65605	HI1529	none	SAOUHSC_01352	SP_0855
	ko:K02622	0.3016	0.231233	parE; DNA topoisomerase IV subunit B	b3030	STM3181	FTN_1550	PA14_65660	HI1528	none	SAOUHSC_01351	SP_0852
Rifampin	ko:K03046	0.1263	0.047384	rpoC; DNA-directed RNA polymerase subunit beta'	b3988	STM4154	FTN_1567	PA14_08780	HI0514	HP1198	SAOUHSC_00525	SP_1960
	ko:K03043	0.1423	0.092346	rpoB; DNA-directed RNA polymerase subunit beta	b3987	STM4153	FTN_1568	PA14_08760	HI0515	HP1198	SAOUHSC_00524	SP_1961
	ko:K03040	0.4072	0.388638	rpoA; DNA-directed RNA polymerase subunit alpha	b3295	STM3415	FTN_0264	PA14_09115	HI0802	HP1293	SAOUHSC_02485	SP_0236
Macrolides	ko:K02926	0.2090	0.242629	rplD; 50S ribosomal protein L4	b3319	STM3439	FTN_0240	PA14_08860	HI0778	HP1318	SAOUHSC_02511	SP_0210
	ko:K02890	0.2212	0.408734	rplV; 50S ribosomal protein L22	b3315	STM3435	FTN_0244	PA14_08900	HI0782	HP1314	SAOUHSC_02507	SP_0214
	ko:K02864	0.4581	0.364803	rplJ; 50S ribosomal protein L10	b3985	STM4151	FTN_1570	PA14_08740	HI0640	HP1200	SAOUHSC_00520	SP_1355
	ko:K02911	0.5297	0.438268	rpmF; 50S ribosomal protein L32	b1089	STM1191	FTN_1335	PA14_25630	HI0158	HP0200	SAOUHSC_01078	SP_2134
Tetracyclines	ko:K02986	0.4107	0.343409	rpsD; 30S ribosomal protein S4	b3296	STM3416	FTN_0263	PA14_09100	HI0801	HP1294	SAOUHSC_01829	SP_0085
	ko:K02982	0.1927	0.187825	rpsC; 30S ribosomal protein S3	b3314	STM3434	FTN_0245	PA14_08910	HI0783	HP1313	SAOUHSC_02506	SP_0215
	ko:K02965	0.1139	0.171661	rpsS; 30S ribosomal protein S19	b3316	STM3436	FTN_0243	PA14_08890	HI0781	HP1315	SAOUHSC_02508	SP_0213
	ko:K02992	0.3173	0.327775	rpsG; 30S ribosomal protein S7	b3341	STM3447	FTN_0236	PA14_08810	HI0580	HP1196	SAOUHSC_00528	SP_0272
	ko:K02954	0.4495	0.467237	rpsN; 30S ribosomal protein S14	b3307	STM3427.S	FTN_0252	PA14_08980	HI0791	HP1306	SAOUHSC_01329	SP_0222
	ko:K02994	0.1578	0.203180	rpsH; 30S ribosomal protein S8	b3306	STM3426	FTN_0253	PA14_08990	HI0792	HP1305	SAOUHSC_02498	SP_0224
	ko:K02996	0.1692	0.216565	rpsI; 30S ribosomal protein S9	b3230	STM3344	FTN_1289	PA14_57580	HI1442	HP0083	SAOUHSC_02477	SP_0295
Glacycyline	ko:K02952	0.6584	0.422977	rpsM; 30S ribosomal protein S13	b3298	STM3418	FTN_0261	PA14_09080	HI0799	HP1296	SAOUHSC_02487	SP_0234
Retapamulin	ko:K02906	0.2112	0.307444	rplC; 50S ribosomal protein L3	b3320	STM3440	FTN_0239	PA14_08850	HI0777	HP1319	SAOUHSC_02512	SP_0209
Aminoglycosides	ko:K02946	0.1711	0.293128	rpsJ, nusE; 30S ribosomal protein S10	b3321	STM3441	FTN_0238	PA14_08840	HI0776	HP1320	none	SP_0208
	ko:K02878	0.1300	0.151462	rplP; 50S ribosomal protein L16	b3313	STM3433	FTN_0246	PA14_08920	HI0784	HP1312	SAOUHSC_02505	SP_0216
	ko:K02950	0.4372	0.425007	rpsL; 30S ribosomal protein S12	b3342	STM3448	FTN_0235	PA14_08790	HI0581	HP1197	SAOUHSC_00527	SP_0271
beta-lactam antibiotics	ko:K07258	0.4060	0.280471	dacA; D-alanyl-D-alanine carboxypeptidase fraction A	b0632	STM0637	FTN_0907	PA14_12100	HI0029	none	SAOUHSC_00646	SP_0872
	ko:K05515	0.2293	0.118958	mrdA; penicillin-binding protein 2	b0635	STM0640	none	PA14_12060	HI0032	HP1565	none	none
	ko:K03693	0.4693	0.000000	penicillin-binding protein 1B	none	none	none	none	none	none	none	SP_2099
	ko:K03587	0.2658	0.077185	ftsI; division specific transpeptidase (PBP3)	b0084	STM0122	FTN_0607	PA14_35190	HI1132	HP1556	none	none
	ko:K00687	0.3279	0.000000	penicillin-binding protein 2B	none	none	none	none	none	none	none	SP_1673
	ko:K12553	0.4829	0.000000	penicillin-binding protein 3	none	none	none	none	none	none	SAOUHSC_01652	none
	ko:K05365	0.3425	0.334610	mrcB, ponB; penicillin-binding protein 1B	b0149	STM0190	none	PA14_62200	HI1725	none	none	none
	ko:K05366	0.3644	0.086939	mrcA; penicillin-binding protein 1A	b3396	STM3493	none	PA14_66670	HI0440	none	SAOUHSC_01467	SP_0369
	ko:K07262	0.3863	0.118514	pbpG; D-alanyl-D-alanine endopeptidase	b2134	STM2168	none	PA14_53020	HI0364	none	none	none
	ko:K12556	0.3431	0.000000	penicillin-binding protein 2X	none	none	none	none	none	none	none	SP_0336
	ko:K12555	0.5859	0.000000	penicillin-binding protein 2A	none	none	none	none	none	none	none	SP_2010
	ko:K05367	0.7132	0.001414	pbpC; penicillin-binding protein 1C	b2519	STM2531	none	none	none	none	none	none
	ko:K07259	0.3973	0.161482	dacB; D-alanyl-D-alanine carboxypeptidase/endopeptidase	b3182	STM3300	FTN_0635	PA14_24690	HI1330	none	none	none
Fosfomycin	ko:K00790	0.2551	0.183465	murA; UDP-N-acetylglucosamine 1-carboxyvinyltransferase	b3189	STM3307	FTN_0447	PA14_57810	HI1081	HP0648	SAOUHSC_02337	SP_1081
