# Supplementary material for: The evolutionary rate of antibacterial drug targets
Source: BMC Bioinformatics. 2013 Feb 1;14:36. doi: 10.1186/1471-2105-14-36 (PMC3598507; doi:10.1186/1471-2105-14-36)
Supplement: Additional file 2 — Statistical data - pN/pS analysis. Mean pN/pS ratio for three sets of genes (ADT - drug targets, ESS - essential genes, ALL - other genes) presented. Data for eight species analyzed in the study. P-values where corrected for multiple testing with FDR (Benjamini-Yekutieli algorithm). Abbreviations: ciu - confidence interval upper limit; cil - confidence interval lower limit, eco – Escherichia coli, ftn – Francisella novicida, hin – Haemophilus influenzae, hpy – Helicobacter pylori, pau – Pseudomonas aeruginosa, sao – Staphylococcus aureus, spn – Streptococcus pneumoniae, stm – Salmonella typhimurium. [file 1471-2105-14-36-S2.xls]

## Sheet: Arkusz1
species	set of genes	pN/pS(mean)	pN/pS(cil)	pN/pS(ciu)	number of genes	pvalue1	pvalue2	pvalue1_before_correction	pvalue2_before_correction
eco	ADT	0.083	0.0501	0.1162	31	1.027e-07	0.0002517	6.8e-09	2.5e-05
eco	ALL	0.3042	0.2966	0.3117	3104	1.027e-07	4.169e-08	6.8e-09	2.3e-09
eco	ESS	0.2324	0.2191	0.2457	616	4.169e-08	0.0002517	2.3e-09	2.5e-05
ftn	ADT	0.7216	0.5279	0.916	32	0.04229	0.9456	0.007	0.24
ftn	ALL	0.9319	0.9045	0.9588	1065	0.04229	1.424e-05	0.007	1.1e-06
ftn	ESS	0.7111	0.6718	0.7506	320	1.424e-05	0.9456	1.1e-06	0.24
hin	ADT	0.4665	0.376	0.5567	34	0.3577	0.4305	0.075	0.095
hin	ALL	0.5816	0.5622	0.6007	1024	0.3577	1	0.075	0.82
hin	ESS	0.6094	0.5671	0.6518	399	1	0.4305	0.82	0.095
hpy	ADT	0.2243	0.1893	0.2601	28	5.211e-05	0.0009969	4.6e-06	0.00011
hpy	ALL	0.4826	0.4704	0.4948	992	5.211e-05	0.6042	4.6e-06	0.14
hpy	ESS	0.4383	0.419	0.4579	292	0.6042	0.0009969	0.14	0.00011
pau	ADT	0.1242	0.0947	0.1534	36	8.609e-09	0.01743	3.8e-10	0.0025
pau	ALL	0.3503	0.3454	0.3549	4530	8.609e-09	3.987e-13	3.8e-10	8.8e-15
pau	ESS	0.2616	0.2442	0.2797	305	3.987e-13	0.01743	8.8e-15	0.0025
sao	ADT	0.4292	0.3301	0.5262	28	0.3198	0.3373	0.059	0.067
sao	ALL	0.5913	0.5765	0.6067	1918	0.3198	9.062e-20	0.059	1e-21
sao	ESS	0.3366	0.3078	0.3654	277	9.062e-20	0.3373	1e-21	0.067
spn	ADT	0.547	0.4567	0.6403	33	0.03366	0.6591	0.0052	0.16
spn	ALL	0.9993	0.9732	1.0263	1532	0.03366	0.01586	0.0052	0.0021
spn	ESS	0.7903	0.7248	0.8547	175	0.01586	0.6591	0.0021	0.16
stm	ADT	0.2241	0.1646	0.2832	31	0.006014	0.3198	0.00073	0.06
stm	ALL	0.4119	0.4028	0.4209	3140	0.006014	6.646e-09	0.00073	2.2e-10
stm	ESS	0.298	0.2766	0.3196	403	6.646e-09	0.3198	2.2e-10	0.06
Statistical data for pN/pS analysis. Mean pN/pS ratio for three sets of genes (ADT - drug targets, ESS - essential genes, ALL - other genes). Data for eight species analyzed in the study. Pvalue1 referes to ADT vs ALL (in case of ADT), ALL vs ADT (in case of ALL), ESS vs ALL (in case of ESS). Pvalue2 referes to ADT vs ESS (in case of ADT), ESS vs ADT (in case of ESS), ALL vs ESS (in case of ALL).…
