# Supplementary material for: The evolutionary rate of antibacterial drug targets
Source: BMC Bioinformatics. 2013 Feb 1;14:36. doi: 10.1186/1471-2105-14-36 (PMC3598507; doi:10.1186/1471-2105-14-36)
Supplement: Additional file 3 — Statistical data - dN/dS analysis. Mean dN/dS ratio for three sets of genes (ADT - drug targets, ESS - essential genes, ALL - other genes) presented. Data for eight species analyzed in the study. P-values where corrected for multiple testing with FDR (Benjamini-Yekutieli algorithm). Abbreviations: ciu - confidence interval upper limit; cil - confidence interval lower limit, eco – Escherichia coli, ftn – Francisella novicida, hin – Haemophilus influenzae, hpy – Helicobacter pylori, pau – Pseudomonas aeruginosa, sao – Staphylococcus aureus, spn – Streptococcus pneumoniae, stm – Salmonella typhimurium. [file 1471-2105-14-36-S3.xls]

## Sheet: Arkusz1
species	set of genes	dN/dS(mean)	dN/dS(cil)	dN/dS(ciu)	number of genes	pvalue1	pvalue2	pvalue1_before_correction	pvalue2_before_correction
eco	ADT	0.0623	0.046	0.0788	34	0.004028	0.1571	4e-04	0.026
eco	ALL	0.1022	0.1001	0.1043	2876	0.004028	9.244e-07	4e-04	5.1e-08
eco	ESS	0.0891	0.0841	0.0942	584	9.244e-07	0.1571	5.1e-08	0.026
ftn	ADT	0.1222	0.0978	0.1462	31	0.01236	0.5331	0.0015	0.1
ftn	ALL	0.1991	0.1941	0.2043	1049	0.01236	3.625e-05	0.0015	2.8e-06
ftn	ESS	0.1624	0.1531	0.1716	318	3.625e-05	0.5331	2.8e-06	0.1
hin	ADT	0.1176	0.0814	0.1522	26	0.7631	0.8199	0.16	0.19
hin	ALL	0.1206	0.1159	0.1252	735	0.7631	1	0.16	0.9
hin	ESS	0.1219	0.1144	0.1295	280	1	0.8199	0.9	0.19
hpy	ADT	0.0814	0.0689	0.0939	29	3.927e-06	8.496e-05	2.6e-07	7.5e-06
hpy	ALL	0.176	0.1724	0.1796	984	3.927e-06	0.7703	2.6e-07	0.17
hpy	ESS	0.1648	0.1585	0.1712	288	0.7703	8.496e-05	0.17	7.5e-06
pau	ADT	0.0244	0.016	0.0329	36	9.244e-07	0.02589	4.3e-08	0.004
pau	ALL	0.0505	0.0497	0.0513	4497	9.244e-07	7.552e-08	4.3e-08	2.5e-09
pau	ESS	0.043	0.0397	0.0463	304	7.552e-08	0.02589	2.5e-09	0.004
sao	ADT	0.0647	0.0453	0.0843	27	0.01255	1	0.0018	0.83
sao	ALL	0.1139	0.1109	0.1168	1911	0.01255	3.987e-23	0.0018	4.4e-25
sao	ESS	0.0621	0.0565	0.0677	286	3.987e-23	1	4.4e-25	0.83
sdN	ADT	0.1667	0.1352	0.1982	33	0.1643	1	0.029	0.57
sdN	ALL	0.243	0.2369	0.2491	1329	0.1643	0.004169	0.029	0.00046
sdN	ESS	0.1795	0.1647	0.1946	149	0.004169	1	0.00046	0.57
stm	ADT	0.0859	0.0593	0.1119	29	0.01255	0.6545	0.0017	0.13
stm	ALL	0.1322	0.1295	0.1349	3128	0.01255	3.444e-10	0.0017	7.6e-12
stm	ESS	0.0901	0.0841	0.0962	381	3.444e-10	0.6545	7.6e-12	0.13
Statistical data for dN/dS analysis. Mean dN/dS ratio for three sets of genes (ADT - drug targets, ESS - essential genes, ALL - other genes). Data for eight species analyzed in the study. Pvalue1 referes to ADT vs ALL (in case of ADT), ALL vs ADT (in case of ALL), ESS vs ALL (in case of ESS). Pvalue2 referes to ADT vs ESS (in case of ADT), ESS vs ADT (in case of ESS), ALL vs ESS (in case of ALL).…
